# Supplementary material for: Development and Relative Validity of the Chronic Kidney Disease Short Food Frequency Questionnaire (CKD SFFQ) to Determine Diet Quality and Dietary Habits among Adults with Chronic Kidney Disease
Source: Nutrients. 2021 Oct 15;13(10):3610. doi: 10.3390/nu13103610 (PMC8538370; doi:10.3390/nu13103610)
Supplement: Supplementary file 1 [file nutrients-13-03610-s001.zip]

Archive with 1 entries (1 files):
- Supplemental table and figure.pdf
